# Supplementary material for: Optimization of meropenem continuous infusion based on Monte Carlo simulation integrating with degradation study
Source: PLoS One. 2024 Dec 23;19(12):e0313764. doi: 10.1371/journal.pone.0313764 (PMC11666027; doi:10.1371/journal.pone.0313764)
Supplement: S2 File — (XLSX) [file pone.0313764.s002.xlsx]

## Sheet: Description
Variable	Description
B	The pharmaceutical products
iC	Infusion concentration
T	Temperature (°C)
time	Investigated time (h)
C0	the initial concentration (mg/L)
Conc	the concentration (mg/L) at time t (h)
Perc	Remaining percentage of meropenem concentration (%)

## Sheet: Data
B	iC	T	time	C0	Conc	Perc
A	1g/48mL	25 °C	0	87.94	87.94	100
A	1g/48mL	25 °C	1	87.94	88.19	100.284
A	1g/48mL	25 °C	2	87.94	88.05	100.125
A	1g/48mL	25 °C	3	87.94	86.57	98.4421
A	1g/48mL	25 °C	4	87.94	85.39	97.1003
A	1g/48mL	25 °C	5	87.94	85	96.6568
A	1g/48mL	25 °C	6	87.94	84.09	95.622
A	1g/48mL	25 °C	7	87.94	85.25	96.9411
A	1g/48mL	25 °C	8	87.94	82.73	94.0755
E	1g/48mL	25 °C	0	87.59	87.59	100
E	1g/48mL	25 °C	1	87.59	85.94	98.1162
E	1g/48mL	25 °C	2	87.59	85.19	97.26
E	1g/48mL	25 °C	3	87.59	84.8	96.8147
E	1g/48mL	25 °C	4	87.59	83.16	94.9423
E	1g/48mL	25 °C	5	87.59	82.21	93.8577
E	1g/48mL	25 °C	6	87.59
E	1g/48mL	25 °C	7	87.59	81.7	93.2755
E	1g/48mL	25 °C	8	87.59	79.96	91.289
I	1g/48mL	25 °C	0	88.54	88.54	100
I	1g/48mL	25 °C	1	88.54	86.86	98.1026
I	1g/48mL	25 °C	2	88.54	86	97.1312
I	1g/48mL	25 °C	3	88.54	86	97.1312
I	1g/48mL	25 °C	4	88.54	85.23	96.2616
I	1g/48mL	25 °C	5	88.54	84.1	94.9853
I	1g/48mL	25 °C	6	88.54	83.43	94.2286
I	1g/48mL	25 °C	7	88.54	82.85	93.5735
I	1g/48mL	25 °C	8	88.54	83.35	94.1382
Q	1g/48mL	25 °C	0	93.76	93.76	100
Q	1g/48mL	25 °C	1	93.76	91.91	98.0269
Q	1g/48mL	25 °C	2	93.76	91.18	97.2483
Q	1g/48mL	25 °C	3	93.76
Q	1g/48mL	25 °C	4	93.76	89.59	95.5525
Q	1g/48mL	25 °C	5	93.76	88.65	94.5499
Q	1g/48mL	25 °C	6	93.76	89.1	95.0299
Q	1g/48mL	25 °C	7	93.76	87.29	93.0994
Q	1g/48mL	25 °C	8	93.76	85.74	91.4462
R	1g/48mL	25 °C	0	94.18	94.18	100
R	1g/48mL	25 °C	1	94.18	92.61	98.333
R	1g/48mL	25 °C	2	94.18	91.98	97.664
R	1g/48mL	25 °C	3	94.18	89.02	94.5211
R	1g/48mL	25 °C	4	94.18	88.95	94.4468
R	1g/48mL	25 °C	5	94.18	88.05	93.4912
R	1g/48mL	25 °C	6	94.18	88.78	94.2663
R	1g/48mL	25 °C	7	94.18	86.63	91.9834
R	1g/48mL	25 °C	8	94.18	86.13	91.4525
V	1g/48mL	25 °C	0	89	89	100
V	1g/48mL	25 °C	1	89	87.38	98.1798
V	1g/48mL	25 °C	2	89	86.86	97.5955
V	1g/48mL	25 °C	3	89	86.86	97.5955
V	1g/48mL	25 °C	4	89	84.62	95.0787
V	1g/48mL	25 °C	5	89	83.03	93.2921
V	1g/48mL	25 °C	6	89	83.88	94.2472
V	1g/48mL	25 °C	7	89
V	1g/48mL	25 °C	8	89	81.65	91.7416
X	1g/48mL	25 °C	0	89.56	89.56	100
X	1g/48mL	25 °C	1	89.56	87.5	97.6999
X	1g/48mL	25 °C	2	89.56	87.67	97.8897
X	1g/48mL	25 °C	3	89.56	85.11	95.0313
X	1g/48mL	25 °C	4	89.56	85.73	95.7235
X	1g/48mL	25 °C	5	89.56	85.05	94.9643
X	1g/48mL	25 °C	6	89.56	84.39	94.2273
X	1g/48mL	25 °C	7	89.56	83.24	92.9433
X	1g/48mL	25 °C	8	89.56	82.85	92.5078
A	1g/48mL	30 °C	0	111.57	111.57	100
A	1g/48mL	30 °C	1	111.57	109.34	98.0013
A	1g/48mL	30 °C	2	111.57	108.84	97.5531
A	1g/48mL	30 °C	3	111.57	107.89	96.7016
A	1g/48mL	30 °C	4	111.57	104.36	93.5377
A	1g/48mL	30 °C	5	111.57	105.02	94.1292
A	1g/48mL	30 °C	6	111.57	103.27	92.5607
A	1g/48mL	30 °C	7	111.57	101.28	90.7771
A	1g/48mL	30 °C	8	111.57	100.03	89.6567
E	1g/48mL	30 °C	0	90.52	90.52	100
E	1g/48mL	30 °C	1	90.52	88.76	98.0557
E	1g/48mL	30 °C	2	90.52
E	1g/48mL	30 °C	3	90.52	86.58	95.6474
E	1g/48mL	30 °C	4	90.52
E	1g/48mL	30 °C	5	90.52	83.34	92.0681
E	1g/48mL	30 °C	6	90.52	84.22	93.0402
E	1g/48mL	30 °C	7	90.52	80.86	89.3283
E	1g/48mL	30 °C	8	90.52	80.52	88.9527
I	1g/48mL	30 °C	0	104.59	104.59	100
I	1g/48mL	30 °C	1	104.59	103.24	98.7092
I	1g/48mL	30 °C	2	104.59	101.69	97.2273
I	1g/48mL	30 °C	3	104.59
I	1g/48mL	30 °C	4	104.59	100.25	95.8505
I	1g/48mL	30 °C	5	104.59	96.92	92.6666
I	1g/48mL	30 °C	6	104.59	98.26	93.9478
I	1g/48mL	30 °C	7	104.59	94.48	90.3337
I	1g/48mL	30 °C	8	104.59	94.06	89.9321
Q	1g/48mL	30 °C	0	103.46	103.46	100
Q	1g/48mL	30 °C	1	103.46	102.34	98.9175
Q	1g/48mL	30 °C	2	103.46	100.13	96.7814
Q	1g/48mL	30 °C	3	103.46	98.6	95.3025
Q	1g/48mL	30 °C	4	103.46	98.85	95.5442
Q	1g/48mL	30 °C	5	103.46	95.67	92.4705
Q	1g/48mL	30 °C	6	103.46	93.98	90.837
Q	1g/48mL	30 °C	7	103.46	92.39	89.3002
Q	1g/48mL	30 °C	8	103.46	92.03	88.9523
R	1g/48mL	30 °C	0	100.03	100.03	100
R	1g/48mL	30 °C	1	100.03	97.09	97.0609
R	1g/48mL	30 °C	2	100.03	97.11	97.0809
R	1g/48mL	30 °C	3	100.03	94.1	94.0718
R	1g/48mL	30 °C	4	100.03	93.93	93.9018
R	1g/48mL	30 °C	5	100.03	90.88	90.8527
R	1g/48mL	30 °C	6	100.03	91.12	91.0927
R	1g/48mL	30 °C	7	100.03	89.6	89.5731
R	1g/48mL	30 °C	8	100.03	88.71	88.6834
V	1g/48mL	30 °C	0	104.93	104.93	100
V	1g/48mL	30 °C	1	104.93	102.82	97.9891
V	1g/48mL	30 °C	2	104.93	102.3	97.4936
V	1g/48mL	30 °C	3	104.93	100.19	95.4827
V	1g/48mL	30 °C	4	104.93	98.32	93.7006
V	1g/48mL	30 °C	5	104.93	96.91	92.3568
V	1g/48mL	30 °C	6	104.93	94.37	89.9361
V	1g/48mL	30 °C	7	104.93
V	1g/48mL	30 °C	8	104.93	93.97	89.5549
X	1g/48mL	30 °C	0	96.78	96.78	100
X	1g/48mL	30 °C	1	96.78	95.27	98.4398
X	1g/48mL	30 °C	2	96.78	93.86	96.9828
X	1g/48mL	30 °C	3	96.78	92.3	95.3709
X	1g/48mL	30 °C	4	96.78	91.31	94.348
X	1g/48mL	30 °C	5	96.78	91.21	94.2447
X	1g/48mL	30 °C	6	96.78	88.8	91.7545
X	1g/48mL	30 °C	7	96.78	87.84	90.7626
X	1g/48mL	30 °C	8	96.78	87.64	90.5559
A	1g/48mL	37 °C	0	96.57	96.57	100
A	1g/48mL	37 °C	1	96.57	94.58	97.9393
A	1g/48mL	37 °C	2	96.57	93.05	96.355
A	1g/48mL	37 °C	3	96.57	90.71	93.9319
A	1g/48mL	37 °C	4	96.57	87.87	90.99
A	1g/48mL	37 °C	5	96.57	85.85	88.8992
A	1g/48mL	37 °C	6	96.57	83.42	86.3829
A	1g/48mL	37 °C	7	96.57	80.03	82.8725
A	1g/48mL	37 °C	8	96.57	78.58	81.371
E	1g/48mL	37 °C	0	86.31	86.31	100
E	1g/48mL	37 °C	1	86.31	85.04	98.5286
E	1g/48mL	37 °C	2	86.31	81.972	94.9739
E	1g/48mL	37 °C	3	86.31	80.09	92.7934
E	1g/48mL	37 °C	4	86.31	77.76	90.0938
E	1g/48mL	37 °C	5	86.31	74.58	86.4095
E	1g/48mL	37 °C	6	86.31	74.26	86.0387
E	1g/48mL	37 °C	7	86.31	72.49	83.988
E	1g/48mL	37 °C	8	86.31	70.53	81.7171
I	1g/48mL	37 °C	0	86.63	86.63	100
I	1g/48mL	37 °C	1	86.63	86.17	99.469
I	1g/48mL	37 °C	2	86.63	83.5992	96.5014
I	1g/48mL	37 °C	3	86.63	82.09	94.7593
I	1g/48mL	37 °C	4	86.63	79.37	91.6195
I	1g/48mL	37 °C	5	86.63	77.17	89.08
I	1g/48mL	37 °C	6	86.63	76.11	87.8564
I	1g/48mL	37 °C	7	86.63	74.48	85.9748
I	1g/48mL	37 °C	8	86.63	71.98	83.089
Q	1g/48mL	37 °C	0	91.45	91.45	100
Q	1g/48mL	37 °C	1	91.45	89.11	97.4412
Q	1g/48mL	37 °C	2	91.45	86.9285	95.0558
Q	1g/48mL	37 °C	3	91.45	87.05	95.1886
Q	1g/48mL	37 °C	4	91.45	84.46	92.3565
Q	1g/48mL	37 °C	5	91.45	80.48	88.0044
Q	1g/48mL	37 °C	6	91.45	80.34	87.8513
Q	1g/48mL	37 °C	7	91.45	78.7	86.058
Q	1g/48mL	37 °C	8	91.45	76.47	83.6195
R	1g/48mL	37 °C	0	93.47	93.47	100
R	1g/48mL	37 °C	1	93.47	90.99	97.3467
R	1g/48mL	37 °C	2	93.47	88.6634	94.8576
R	1g/48mL	37 °C	3	93.47	87.48	93.5915
R	1g/48mL	37 °C	4	93.47	83.34	89.1623
R	1g/48mL	37 °C	5	93.47	80.93	86.5839
R	1g/48mL	37 °C	6	93.47	80.56	86.1881
R	1g/48mL	37 °C	7	93.47	77.75	83.1818
R	1g/48mL	37 °C	8	93.47	75.31	80.5713
V	1g/48mL	37 °C	0	90.59	90.59	100
V	1g/48mL	37 °C	1	90.59	86.76	95.7722
V	1g/48mL	37 °C	2	90.59	82.64	91.2242
V	1g/48mL	37 °C	3	90.59	81.31	89.756
V	1g/48mL	37 °C	4	90.59	79.08	87.2944
V	1g/48mL	37 °C	5	90.59	76.77	84.7445
V	1g/48mL	37 °C	6	90.59	76.08	83.9828
V	1g/48mL	37 °C	7	90.59
V	1g/48mL	37 °C	8	90.59	71.27	78.6731
X	1g/48mL	37 °C	0	93	93	100
X	1g/48mL	37 °C	1	93	92.99	99.9892
X	1g/48mL	37 °C	2	93	88.34	94.9892
X	1g/48mL	37 °C	3	93	87.6	94.1935
X	1g/48mL	37 °C	4	93	85.23	91.6452
X	1g/48mL	37 °C	5	93	83.4	89.6774
X	1g/48mL	37 °C	6	93	82.22	88.4086
X	1g/48mL	37 °C	7	93	79.32	85.2903
X	1g/48mL	37 °C	8	93	76.29	82.0323
A	2g/48mL	25 °C	0	93.3	93.3	100
A	2g/48mL	25 °C	1	93.3	91.46	98.0279
A	2g/48mL	25 °C	2	93.3	92.01	98.6174
A	2g/48mL	25 °C	3	93.3	89.82	96.2701
A	2g/48mL	25 °C	4	93.3	88.95	95.3376
A	2g/48mL	25 °C	5	93.3	87.32	93.5906
A	2g/48mL	25 °C	6	93.3	86.63	92.851
A	2g/48mL	25 °C	7	93.3	85.85	92.015
A	2g/48mL	25 °C	8	93.3	82.24	88.1458
E	2g/48mL	25 °C	0	94.75	94.75	100
E	2g/48mL	25 °C	1	94.75	90.52	95.5356
E	2g/48mL	25 °C	2	94.75	90.82	95.8522
E	2g/48mL	25 °C	3	94.75	89.66	94.628
E	2g/48mL	25 °C	4	94.75	88.52	93.4248
E	2g/48mL	25 °C	5	94.75	85.23	89.9525
E	2g/48mL	25 °C	6	94.75	86.59	91.3879
E	2g/48mL	25 °C	7	94.75	84.93	89.6359
E	2g/48mL	25 °C	8	94.75	83.63	88.2639
I	2g/48mL	25 °C	0	93.77	93.77	100
I	2g/48mL	25 °C	1	93.77	92.12	98.2404
I	2g/48mL	25 °C	2	93.77	90.16	96.1502
I	2g/48mL	25 °C	3	93.77	90.27	96.2675
I	2g/48mL	25 °C	4	93.77	89.64	95.5956
I	2g/48mL	25 °C	5	93.77	89.65	95.6063
I	2g/48mL	25 °C	6	93.77	88.18	94.0386
I	2g/48mL	25 °C	7	93.77	86.47	92.215
I	2g/48mL	25 °C	8	93.77	85.56	91.2445
Q	2g/48mL	25 °C	0	94.84	94.84	100
Q	2g/48mL	25 °C	1	94.84	92.77	97.8174
Q	2g/48mL	25 °C	2	94.84	90.95	95.8984
Q	2g/48mL	25 °C	3	94.84	89.78	94.6647
Q	2g/48mL	25 °C	4	94.84	89.59	94.4644
Q	2g/48mL	25 °C	5	94.84	88.73	93.5576
Q	2g/48mL	25 °C	6	94.84	86.65	91.3644
Q	2g/48mL	25 °C	7	94.84	86.96	91.6913
Q	2g/48mL	25 °C	8	94.84	86.09	90.7739
R	2g/48mL	25 °C	0	92.58	92.58	100
R	2g/48mL	25 °C	1	92.58	91.32	98.639
R	2g/48mL	25 °C	2	92.58	87.75	94.7829
R	2g/48mL	25 °C	3	92.58	89.17	96.3167
R	2g/48mL	25 °C	4	92.58	87.91	94.9557
R	2g/48mL	25 °C	5	92.58	86.46	93.3895
R	2g/48mL	25 °C	6	92.58	85.52	92.3742
R	2g/48mL	25 °C	7	92.58	84.48	91.2508
R	2g/48mL	25 °C	8	92.58	84.38	91.1428
V	2g/48mL	25 °C	0	91.52	91.52	100
V	2g/48mL	25 °C	1	91.52	91.09	99.5302
V	2g/48mL	25 °C	2	91.52	88.53	96.733
V	2g/48mL	25 °C	3	91.52	87.7	95.826
V	2g/48mL	25 °C	4	91.52	86.18	94.1652
V	2g/48mL	25 °C	5	91.52	87.16	95.236
V	2g/48mL	25 °C	6	91.52	84.4	92.2203
V	2g/48mL	25 °C	7	91.52	82.9	90.5813
V	2g/48mL	25 °C	8	91.52	83.43	91.1604
X	2g/48mL	25 °C	0	94.47	94.47	100
X	2g/48mL	25 °C	1	94.47	94.12	99.6295
X	2g/48mL	25 °C	2	94.47	90.58	95.8823
X	2g/48mL	25 °C	3	94.47	90.14	95.4165
X	2g/48mL	25 °C	4	94.47	89.19	94.4109
X	2g/48mL	25 °C	5	94.47	89.63	94.8767
X	2g/48mL	25 °C	6	94.47	87.24	92.3468
X	2g/48mL	25 °C	7	94.47	85.89	90.9178
X	2g/48mL	25 °C	8	94.47	86.12	91.1612
A	2g/48mL	30 °C	0	100.43	100.43	100
A	2g/48mL	30 °C	1	100.43	99.66	99.2333
A	2g/48mL	30 °C	2	100.43	96.09	95.6786
A	2g/48mL	30 °C	3	100.43	95.54	95.1309
A	2g/48mL	30 °C	4	100.43	95.12	94.7127
A	2g/48mL	30 °C	5	100.43	93.72	93.3187
A	2g/48mL	30 °C	6	100.43	92.42	92.0243
A	2g/48mL	30 °C	7	100.43
A	2g/48mL	30 °C	8	100.43	89.81	89.4255
E	2g/48mL	30 °C	0	95.95	95.95	100
E	2g/48mL	30 °C	1	95.95	94.1	98.0719
E	2g/48mL	30 °C	2	95.95	91.7	95.5706
E	2g/48mL	30 °C	3	95.95	88.76	92.5065
E	2g/48mL	30 °C	4	95.95	91.22	95.0703
E	2g/48mL	30 °C	5	95.95
E	2g/48mL	30 °C	6	95.95	85.89	89.5154
E	2g/48mL	30 °C	7	95.95	85.39	88.9943
E	2g/48mL	30 °C	8	95.95	83.68	87.2121
I	2g/48mL	30 °C	0	101.7	101.7	100
I	2g/48mL	30 °C	1	101.7	100.59	98.9086
I	2g/48mL	30 °C	2	101.7	97.97	96.3324
I	2g/48mL	30 °C	3	101.7	94.97	93.3825
I	2g/48mL	30 °C	4	101.7	96.59	94.9754
I	2g/48mL	30 °C	5	101.7
I	2g/48mL	30 °C	6	101.7	93.81	92.2419
I	2g/48mL	30 °C	7	101.7	90.32	88.8102
I	2g/48mL	30 °C	8	101.7
Q	2g/48mL	30 °C	0	102.31	102.31	100
Q	2g/48mL	30 °C	1	102.31	102.73	100.411
Q	2g/48mL	30 °C	2	102.31	99.89	97.6346
Q	2g/48mL	30 °C	3	102.31	99.17	96.9309
Q	2g/48mL	30 °C	4	102.31	98.07	95.8557
Q	2g/48mL	30 °C	5	102.31	95.88	93.7152
Q	2g/48mL	30 °C	6	102.31	94.87	92.728
Q	2g/48mL	30 °C	7	102.31	91.14	89.0822
Q	2g/48mL	30 °C	8	102.31	90.93	88.8769
R	2g/48mL	30 °C	0	102.96	102.96	100
R	2g/48mL	30 °C	1	102.96	102.09	99.155
R	2g/48mL	30 °C	2	102.96	102.09	99.155
R	2g/48mL	30 °C	3	102.96	96.17	93.4052
R	2g/48mL	30 °C	4	102.96	98.24	95.4157
R	2g/48mL	30 °C	5	102.96	95.33	92.5894
R	2g/48mL	30 °C	6	102.96	94.19	91.4821
R	2g/48mL	30 °C	7	102.96	91.33	88.7044
R	2g/48mL	30 °C	8	102.96	89.1	86.5385
V	2g/48mL	30 °C	0	99.55	99.55	100
V	2g/48mL	30 °C	1	99.55	100.29	100.743
V	2g/48mL	30 °C	2	99.55	96.47	96.9061
V	2g/48mL	30 °C	3	99.55	96.07	96.5043
V	2g/48mL	30 °C	4	99.55	93.87	94.2943
V	2g/48mL	30 °C	5	99.55	92.1	92.5163
V	2g/48mL	30 °C	6	99.55	90.91	91.3209
V	2g/48mL	30 °C	7	99.55	88.38	88.7795
V	2g/48mL	30 °C	8	99.55	86.93	87.323
X	2g/48mL	30 °C	0	102.95	102.95	100
X	2g/48mL	30 °C	1	102.95
X	2g/48mL	30 °C	2	102.95	99.18	96.338
X	2g/48mL	30 °C	3	102.95	96.14	93.3851
X	2g/48mL	30 °C	4	102.95	99.57	96.7169
X	2g/48mL	30 °C	5	102.95	93.52	90.8402
X	2g/48mL	30 °C	6	102.95	94.73	92.0155
X	2g/48mL	30 °C	7	102.95	92.15	89.5095
X	2g/48mL	30 °C	8	102.95	91.06	88.4507
A	2g/48mL	37 °C	0	78.99	78.99	100
A	2g/48mL	37 °C	1	78.99	77.23	97.7719
A	2g/48mL	37 °C	2	78.99	74.82	94.7209
A	2g/48mL	37 °C	3	78.99	71.88	90.9989
A	2g/48mL	37 °C	4	78.99	69.9	88.4922
A	2g/48mL	37 °C	5	78.99	68.99	87.3402
A	2g/48mL	37 °C	6	78.99	66.36	84.0106
A	2g/48mL	37 °C	7	78.99	62.96	79.7063
A	2g/48mL	37 °C	8	78.99	63.03	79.7949
E	2g/48mL	37 °C	0	77.1	77.1	100
E	2g/48mL	37 °C	1	77.1	74.87	97.1077
E	2g/48mL	37 °C	2	77.1	72.1	93.5149
E	2g/48mL	37 °C	3	77.1	69.9	90.6615
E	2g/48mL	37 °C	4	77.1	64.81	84.0597
E	2g/48mL	37 °C	5	77.1	65.26	84.6433
E	2g/48mL	37 °C	6	77.1	63.66	82.5681
E	2g/48mL	37 °C	7	77.1	60.97	79.0791
E	2g/48mL	37 °C	8	77.1	59.91	77.7043
I	2g/48mL	37 °C	0	91.36	91.36	100
I	2g/48mL	37 °C	1	91.36	90.16	98.6865
I	2g/48mL	37 °C	2	91.36	86.62	94.8117
I	2g/48mL	37 °C	3	91.36	82.36	90.1489
I	2g/48mL	37 °C	4	91.36	80.27	87.8612
I	2g/48mL	37 °C	5	91.36	78.06	85.4422
I	2g/48mL	37 °C	6	91.36	74.41	81.447
I	2g/48mL	37 °C	7	91.36	72.18	79.0061
I	2g/48mL	37 °C	8	91.36	68.59	75.0766
Q	2g/48mL	37 °C	0	89.29	89.29	100
Q	2g/48mL	37 °C	1	89.29	86.79	97.2001
Q	2g/48mL	37 °C	2	89.29	84.44	94.5683
Q	2g/48mL	37 °C	3	89.29	82.08	91.9252
Q	2g/48mL	37 °C	4	89.29	78.29	87.6806
Q	2g/48mL	37 °C	5	89.29	76.73	85.9335
Q	2g/48mL	37 °C	6	89.29	73.32	82.1145
Q	2g/48mL	37 °C	7	89.29	71.4	79.9642
Q	2g/48mL	37 °C	8	89.29	68.42	76.6267
R	2g/48mL	37 °C	0	89.57	89.57	100
R	2g/48mL	37 °C	1	89.57	87.48	97.6666
R	2g/48mL	37 °C	2	89.57	84.75	94.6187
R	2g/48mL	37 °C	3	89.57	82.48	92.0844
R	2g/48mL	37 °C	4	89.57	79.75	89.0365
R	2g/48mL	37 °C	5	89.57	77.39	86.4017
R	2g/48mL	37 °C	6	89.57	73.26	81.7908
R	2g/48mL	37 °C	7	89.57	72.33	80.7525
R	2g/48mL	37 °C	8	89.57	68.19	76.1304
V	2g/48mL	37 °C	0	85.94	85.94	100
V	2g/48mL	37 °C	1	85.94	80.62	93.8096
V	2g/48mL	37 °C	2	85.94	78.2	90.9937
V	2g/48mL	37 °C	3	85.94	75.61	87.98
V	2g/48mL	37 °C	4	85.94	74.55	86.7466
V	2g/48mL	37 °C	5	85.94	72.99	84.9313
V	2g/48mL	37 °C	6	85.94	68.64	79.8697
V	2g/48mL	37 °C	7	85.94	67	77.9614
V	2g/48mL	37 °C	8	85.94	63.55	73.9469
X	2g/48mL	37 °C	0	82.71	82.71	100
X	2g/48mL	37 °C	1	82.71	83.18	100.568
X	2g/48mL	37 °C	2	82.71	80.7	97.5698
X	2g/48mL	37 °C	3	82.71	77.97	94.2691
X	2g/48mL	37 °C	4	82.71	77.22	93.3624
X	2g/48mL	37 °C	5	82.71	74.53	90.11
X	2g/48mL	37 °C	6	82.71	71	85.8421
X	2g/48mL	37 °C	7	82.71	68.99	83.4119
X	2g/48mL	37 °C	8	82.71	65.98	79.7727
